# Supplementary material for: Sustainable intensification for a larger global rice bowl
Source: Nat Commun. 2021 Dec 9;12:7163. doi: 10.1038/s41467-021-27424-z (PMC8660894; doi:10.1038/s41467-021-27424-z)
Supplement: Supplementary file 4 — Source Data [file 41467_2021_27424_MOESM4_ESM.xlsx]

## Sheet: Fig. 1
Figure 1. Percent of actual yield and yield gap to potential in each cropping.
Panel	Country	Weather station	Region	Cropping system code	Longitude	Latitude	Percent of actual yield to potential, %	Percent of yield gap to potential, %
Panel A	USA	ASU	South	USIS-H	-94.69	35.85	69.1	30.9
	USA	ASU	South	USIS-I	-86.69	35.85	64.8	35.2
	USA	Colusa	California	UCIS	-122.01	39.21	74.1	25.9
Panel B	Brazil	Diamantino	North	BNRS	-55.29	-12.29	38.3	61.7
	Brazil	Santa Maria	South	BSIS	-51.81	-27.69	54.7	45.3
	Uruguay	Treinta y Tres	North, Central and East	URIS	-56.36	-32.23	61.4	38.6
Panel C	Mali	Sikasso	Sikasso	MIRS	-8	12	25.5	74.5
	Mali	Segou	Segou	MEID	-4	16	56.7	43.3
	Burkina Faso	Fada Ngourma	Cascades	BFRS	0.37	12.06	38.9	61.1
	Nigeria	Enugu	Lafia	NLRS	7.55	6.46	32.9	67.1
	Nigeria	Kano	Kano	NKID	8.59	12	46.6	53.4
	Egypt	Cairo	Delta	EGIS	31.24	30.04	79.8	20.2
	Tanzania	Mwanza	Kahama	TARS	32.92	-2.52	39.8	60.2
	Madagascar	Ambohibary	Ambohibary	MARS	47.13	-19.62	39.9	60.1
Panel D	India	Modipuram	Indo-Gangetic Plain	IGIS	77.708	29.07	46.1	53.9
	India	Bhubaneshwar	Southern	ISID	84.82	20.3	41.1	58.9
	Bangladesh	Dhaka	North	BAID	90.41	23.81	43.2	56.8
	Myanmar	Bago	Ayeyarwady delta	MYID	96.47	17.32	33.8	66.2
	Thailand	Nakhon Sawan	Central region	THID	101.12	15.7	50.3	49.7
	Vietnam	Can Tho	Mekong delta	VNID	101.75	10.05	56.4	43.6
	Vietnam	Can Tho	Mekong delta	VNIT	109.75	10.05	57.2	42.8
	Indonesia	Sukamandi	West Java	WJID	100	0.5	54.6	45.4
	Indonesia	Sukamandi	West Java	WJRD	103	-3.5	59.5	40.5
	Indonesia	Blora	Central Java	CJID	111.38	-5	64	36
	Indonesia	Blora	Central Java	CJRS	106.5	-6.5	60.3	39.7
	Indonesia	Perak II	East Java	EJIT	116.73	-7.2147	62.8	37.2
	China	Yongzhou	Central	CCID	116	26.42	75.8	24.2
	China	Jianli	Central	CCIS	110.9	29.81	77.9	22.1
	China	Gaoyao	South	CSID	112.46	23.03	78.4	21.6
	China	Fujin	North	CNIS	129	45.6	78.2	21.8
	Philippines	Central Luzon	Central Luzon	PHID	120.71	15.48	50.1	49.9
	Australia	Wagga Wagga	New South Wales	AUIS	147.36	-35.11	74.5	25.5
Panel E	World						57.09	42.91

## Sheet: Fig. 2
Figure 2. Global warming potential, water supply, number of pesticid application on both area and yield-scaled basis and average yield (as percent of potential) in each cropoping.
Country	Weather station	Region	Environment	Wter regime	Cropping system code	Average yield as percent of potential, %	Panel A: Global warming potential on area basis, Mg CO2-eq ha-1	Panel B: Global warming potential on yield-scaled basis, Mg CO2-eq Mg-1	Panel C: Water supply on area basis, mm ha-1	Panel D: Water supply on yield-scaled basis, mm Mg-1	Panel E: Number of pesticide applications, ha-1	Panel F: Number of pesticide applications, Mg-1
Australia	Wagga Wagga	New South Wales	Non-tropical	Irrigated	AUIS	74.5238	4.8959	0.4693	1481.82	142.028	3	0.28754
Bangladesh	Dhaka	North	Non-tropical	Irrigated	BAID	43.2185	4.1058	1.0328	847.648	213.218	5	1.2577
Burkina Faso	Fada Ngourma	Cascades	Tropical	Rainfed	BFRS	38.8965	1.9997	0.8682	504	218.807	1	0.434141
Brazil	Santa Maria	South	Non-tropical	Irrigated	BSIS	54.7035	6.4756	0.7977	1401.1	172.592	6	0.739098
Brazil	Diamantino	North	Tropical	Rainfed	BNRS	38.2986	1.1396	0.3256	1060.69	303.054	3	0.857143
China	Yongzhou	Central	Non-tropical	Irrigated	CCID	75.7718	4.9024	0.7171	706.955	103.406	5.5	0.804484
China	Jianli	Central	Non-tropical	Irrigated	CCIS	78.4083	5.7532	0.7097	995.173	122.759	7	0.86348
China	Gaoyao	South	Non-tropical	Irrigated	CSID	77.8978	4.9363	0.7141	790.591	114.368	3.5	0.506317
China	Fujin	North	Non-tropical	Irrigated	CNIS	78.1653	6.0968	0.6554	1015.95	109.223	5	0.537538
Egypt	Cairo	Delta	Non-tropical	Irrigated	EGIS	79.8319	5.7159	0.6017	1301.11	136.959	5	0.5263
Indonesia	Blora	Central Java	Tropical	Irrigated	CJID	64.0435	3.5144	0.6038	930.837	159.918	6	1.0308
Indonesia	Blora	Central Java	Tropical	Rainfed	CJRS	54.5691	3.5524	0.7629	975.79	209.552	6	1.2885
Indonesia	Sukamandi	West Java	Tropical	Irrigated	WJID	62.8403	3.4372	0.592	1117.92	192.542	9	1.55009
Indonesia	Sukamandi	West Java	Tropical	Rainfed	WJRD	59.5191	3.8776	0.8046	1066.42	221.291	9	1.86758
Indonesia	Perak II	East Java	Tropical	Irrigated	EJIT	60.2797	5.0346	0.8561	1225.92	208.459	9	1.53038
India	Modipuram	Indo-Gangetic Plain	Non-tropical	Irrigated	IGIS	46.1203	3.7002	0.818	1056	233.456	4	0.884304
India	Bhubaneshwar	Southern	Tropical	Irrigated	ISID	41.1348	4.3942	1.2483	1280.79	363.86	5	1.42045
Madagascar	Ambohibary	Ambohibary	Tropical	Rainfed	MARS	39.9237	3.3949	0.828	534.496	130.365	1	0.243902
Mali	Segou	Segou	Tropical	Irrigated	MEID	56.7498	3.9134	0.753	1019.81	196.231	1	0.192419
Mali	Sikasso	Sikasso	Tropical	Rainfed	MIRS	25.4775	2.6372	1.2953	674.97	331.517	1	0.491159
Myanmar	Bago	Ayeyarwady delta	Tropical	Irrigated	MYID	33.8325	2.9311	0.9596	1278.4	418.544	3.5	1.1894
Nigeria	Kano	Kano	Tropical	Irrigated	NKID	46.5916	3.0695	0.7349	681.051	163.061	2	0.478851
Nigeria	Enugu	Lafia	Tropical	Rainfed	NLRS	32.9266	2.0192	0.9922	1046.41	514.208	1	0.4914
Philippines	Central Luzon	Central Luzon	Tropical	Irrigated	PHID	50.0759	3.2092	0.646	1298.65	261.428	4	0.80523
Thailand	Nakhon Sawan	Central region	Tropical	Irrigated	THID	50.2874	4.1794	0.8846	1244.18	263.347	5	1.06735
Tanzania	Mwanza	Kahama	Tropical	Rainfed	TARS	39.7927	2.1469	0.7554	534.664	188.129	0	0
USA	ASU	South	Non-tropical	Irrigated	USIS-H	69.1387	4.9742	0.5566	1184.95	132.588	8	0.8951
USA	ASU	South	Non-tropical	Irrigated	USIS-I	64.8102	5.2202	0.6979	1184.95	158.416	7	0.9358
USA	Colusa	California	Non-tropical	Irrigated	UCIS	74.1404	4.463	0.4569	1477.12	151.22	5	0.511876
Uruguay	Treinta y Tres	North, Central and East	Non-tropical	Irrigated	URIS	61.4058	4.222	0.4939	1249.54	146.168	3	0.350932
Vietnam	Can Tho	Mekong delta	Tropical	Irrigated	VNID	56.4122	4.9368	0.8734	1081.09	191.258	9	1.59222
Vietnam	Can Tho	Mekong delta	Tropical	Irrigated	VNIT	57.1662	3.76	0.6909	803.055	147.56	7.33333	1.34749

## Sheet: Fig. 3
Figure 3. Total nitrogen input, nitrogen balance, and yield-scaled nitrogen balance in each cropping system
Country	Weather station	Region	Environment	Wter regime	Cropping system code	Average yield as percent of potential, %	Panel A: Total nitrogen input, kg N ha-1 crop-1	Panel B: Nitrogen balance, kg N ha-1 crop-1	Panel C: Yield-scaled nitrogen balance, kg N ha-1 Mg-1 grain
Australia	Wagga Wagga	New South Wales	Non-tropical	Irrigated	AUIS	74.5238	230	65.5738	6.28503
Bangladesh	Dhaka	North	Non-tropical	Irrigated	BAID	43.2185	188.025	123.569	31.0826
Burkina Faso	Fada Ngourma	Cascades	Tropical	Rainfed	BFRS	38.8965	36.2122	-1.13352	-0.492105
Brazil	Santa Maria	South	Non-tropical	Irrigated	BSIS	54.7035	140	41.0611	5.05803
Brazil	Diamantino	North	Tropical	Rainfed	BNRS	38.2986	48	5.3434	1.5267
China	Yongzhou	Central	Non-tropical	Irrigated	CCID	75.7718	187.5	104.177	15.238
China	Jianli	Central	Non-tropical	Irrigated	CCIS	78.4083	210	111.198	13.7168
China	Gaoyao	South	Non-tropical	Irrigated	CSID	77.8978	185	100.751	14.5749
China	Fujin	North	Non-tropical	Irrigated	CNIS	78.1653	165	51.635	5.55116
Egypt	Cairo	Delta	Non-tropical	Irrigated	EGIS	79.8319	190	40.2829	4.2403
Indonesia	Blora	Central Java	Tropical	Irrigated	CJID	64.0435	168.6	76.8675	13.2059
Indonesia	Blora	Central Java	Tropical	Rainfed	CJRS	54.5691	168.6	95.214	20.4473
Indonesia	Sukamandi	West Java	Tropical	Irrigated	WJID	62.8403	172.5	80.9977	13.9504
Indonesia	Sukamandi	West Java	Tropical	Rainfed	WJRD	59.5191	172.5	96.5531	20.0357
Indonesia	Perak II	East Java	Tropical	Irrigated	EJIT	60.2797	224.833	132.152	22.4715
India	Modipuram	Indo-Gangetic Plain	Non-tropical	Irrigated	IGIS	46.1203	155	99.8714	22.0792
India	Bhubaneshwar	Southern	Tropical	Irrigated	ISID	41.1348	168.75	125.85	35.7527
Madagascar	Ambohibary	Ambohibary	Tropical	Rainfed	MARS	39.9237	88	21.5255	5.25011
Mali	Segou	Segou	Tropical	Irrigated	MEID	56.7498	97.9302	13.6697	2.6303
Mali	Sikasso	Sikasso	Tropical	Rainfed	MIRS	25.4775	100.841	67.8305	33.3156
Myanmar	Bago	Ayeyarwady delta	Tropical	Irrigated	MYID	33.8325	53.136	4.9996	1.6368
Nigeria	Kano	Kano	Tropical	Irrigated	NKID	46.5916	136.5	70.677	16.9219
Nigeria	Enugu	Lafia	Tropical	Rainfed	NLRS	32.9266	36.5	4.42901	2.17642
Philippines	Central Luzon	Central Luzon	Tropical	Irrigated	PHID	50.0759	112.745	32.205	6.4831
Thailand	Nakhon Sawan	Central region	Tropical	Irrigated	THID	50.2874	125.175	50.7183	10.7352
Tanzania	Mwanza	Kahama	Tropical	Rainfed	TARS	39.7927	42.4382	-3.64	-1.28079
USA	ASU	South	Non-tropical	Irrigated	USIS-H	69.1387	205	96.078	10.7504
USA	ASU	South	Non-tropical	Irrigated	USIS-I	64.8102	209	117.837	15.7536
USA	Colusa	California	Non-tropical	Irrigated	UCIS	74.1404	210	90.9515	9.31117
Uruguay	Treinta y Tres	North, Central and East	Non-tropical	Irrigated	URIS	61.4058	109	4.81227	0.562926
Vietnam	Can Tho	Mekong delta	Tropical	Irrigated	VNID	56.4122	129.745	40.6633	7.19386
Vietnam	Can Tho	Mekong delta	Tropical	Irrigated	VNIT	57.1662	91.5667	5.79888	1.06553

## Sheet: Fig. 4
Figure 4. Labor input, yield scaled labor, level of mechanization, predominate crop establishment method, and field size in each cropping system.
Country	Weather station	Region	Cropping system code	Average yield as percent of potential, %	Panel A: Labor input, h ha-1 crop-1	Panel B: Yield-scaled labor, h Mg-1 grain	Level of mechanization	Establishment method	Field size, ha
Australia	Wagga Wagga	New South Wales	AUIS	74.5238	18.7	1.7923	High	Direct seeding	60
Bangladesh	Dhaka	North	BAID	43.2185	511.5	128.663	Intermediate	Transplanting	0.18
Burkina Faso	Fada Ngourma	Cascades	BFRS	38.8965	540	234.436	Low	Direct seeding	0.2264
Brazil	Santa Maria	South	BSIS	54.7035	55	6.7751	High	Direct seeding	114
Brazil	Diamantino	North	BNRS	38.2986	86.4	24.6857	High	Direct seeding	75
China	Yongzhou	Central	CCID	75.7718	495	72.4035	Intermediate	Transplanting	0.1
China	Jianli	Central	CCIS	78.4083	340	41.9404	Intermediate	Transplanting	0.3
China	Gaoyao	South	CSID	77.8978	330	47.7385	Intermediate	Transplanting	0.039
China	Fujin	North	CNIS	78.1653	160	17.2012	High	Transplanting	0.93
Egypt	Cairo	Delta	EGIS	79.8319	256	26.9474	Intermediate	Direct seeding	0.5
Indonesia	Blora	Central Java	CJID	64.0435	900	154.621	Low	Transplanting	0.2
Indonesia	Blora	Central Java	CJRS	54.5691	900	193.276	Low	Transplanting	0.17
Indonesia	Sukamandi	West Java	WJID	62.8403	800	137.786	Low	Transplanting	1
Indonesia	Sukamandi	West Java	WJRD	59.5191	825	171.195	Low	Transplanting	1
Indonesia	Perak II	East Java	EJIT	60.2797	903.333	153.605	Low	Transplanting	1
India	Modipuram	Indo-Gangetic Plain	IGIS	46.1203	640	141.489	Intermediate	Transplanting	1.15
India	Bhubaneshwar	Southern	ISID	41.1348	600	170.454	Intermediate	Transplanting	1.2
Madagascar	Ambohibary	Ambohibary	MARS	39.9237	900	219.512	Low	Transplanting	0.1
Mali	Segou	Segou	MEID	56.7498	740	142.39	Low	Transplanting	1.3
Mali	Sikasso	Sikasso	MIRS	25.4775	510	250.491	Low	Direct seeding	0.37
Myanmar	Bago	Ayeyarwady delta	MYID	33.8325	708	227.344	Intermediate	Transplanting	2.54
Nigeria	Kano	Kano	NKID	46.5916	856	204.948	Low	Transplanting	0.5
Nigeria	Enugu	Lafia	NLRS	32.9266	472	231.941	Low	Direct seeding	0.3
Philippines	Central Luzon	Central Luzon	PHID	50.0759	549.5	110.618	Intermediate	Transplanting	1.1
Thailand	Nakhon Sawan	Central region	THID	50.2874	136	29.6328	Intermediate	Direct seeding	2.8
Tanzania	Mwanza	Kahama	TARS	39.7927	700	246.305	Low	Transplanting	1.5
USA	ASU	South	USIS-H	69.1387	7	0.7833	High	Direct seeding	84
USA	ASU	South	USIS-I	64.8102	7.06	0.9439	High	Direct seeding	84
USA	Colusa	California	UCIS	74.1404	11.16	1.1425	High	Direct seeding	40
Uruguay	Treinta y Tres	North, Central and East	URIS	61.4058	38	4.4451	High	Direct seeding	90
Vietnam	Can Tho	Mekong delta	VNID	56.4122	176	31.1367	Intermediate	Direct seeding	2.1
Vietnam	Can Tho	Mekong delta	VNIT	57.1662	473	86.913	Intermediate	Direct seeding	2.56

## Sheet: Fig. 5
Figure 5. Normalized value for yield gap (as percent of potential), yield-scaled global warming potential, yield-scaled water supply, yield-scaled number of pesticide applications, yield-scaled nitrogen balance, and yield-scaled labor input and overall performace index for each cropping system.
Panel	Country	Weather station	Region	Cropping system code	Score of yield gap	Score of yield-scaled global warming potential	Score of yield-scaled water supply	Score of yield-scaled number of pesticide applications	Score of yield-scaled nitrogen balance	Score of yield-scaled labor	Overall performace index
Panel A	USA	Colusa	California	UCIS	0.347004	0.352747	0.294084	0.274084	0.054126	0.00456106	0.2
	USA	ASU	South	USIS-H	0.414121	0.4297	0.257848	0.479306	0.105612	0.00312686	0.25
	USA	ASU	South	USIS-I	0.472204	0.538793	0.308077	0.501091	0.284585	0.003768	0.29
	Uruguay	Treinta y Tres	North, Central and East	URIS	0.517887	0.381289	0.284258	0.187907	0.258818	0.0177457	0.27
	Brazil	Santa Maria	South	BSIS	0.607823	0.615843	0.335646	0.395751	0.0980185	0.0270471	0.33
	Egypt	Cairo	Delta	EGIS	0.270631	0.464515	0.266349	0.281816	0.12727	0.107578	0.22
	India	Modipuram	Indo-Gangetic Plain	IGIS	0.722999	0.63154	0.454011	0.473501	0.510866	0.564845	0.6
	Bangladesh	Dhaka	North	BAID	0.761938	0.797348	0.414653	0.673439	0.83294	0.513643	0.65
	China	Gaoyao	South	CSID	0.296585	0.551307	0.222417	0.271108	0.24242	0.190579	0.27
	China	Yongzhou	Central	CCID	0.325113	0.553605	0.201098	0.430762	0.266141	0.289046	0.33
	China	Jianli	Central	CCIS	0.289733	0.547901	0.238734	0.462351	0.211725	0.167433	0.27
	China	Fujin	North	CNIS	0.292995	0.50603	0.212409	0.287825	0.0803782	0.06867	0.21
	Australia	Wagga Wagga	New South Wales	AUIS	0.341859	0.36228	0.276207	0.153964	0.054126	0.00715527	0.19
Panel B	Brazil	Diamantino	North	BNRS	0.827957	0.251369	0.589361	0.458958	0.224343	0.0985492	0.44
	Mali	Sikasso	Sikasso	MIRS	1	1	0.644715	0.262992	0.912817	1	0.9
	Mali	Segou	Segou	MEID	0.580364	0.581356	0.381617	0.103031	0.184864	0.568443	0.49
	Burkina Faso	Fada Ngourma	Cascades	BFRS	0.819934	0.670259	0.425522	0.232461	0.296559	0.935905	0.72
	Nigeria	Enugu	Lafia	NLRS	0.900042	0.766037	1	0.263121	0.2011	0.925945	0.79
	Nigeria	Kano	Kano	NKID	0.716675	0.567381	0.317111	0.256401	0.326377	0.818185	0.63
	Tanzania	Mwanza	Kahama	TARS	0.807908	0.583199	0.365862	0	0.324772	0.98329	0.7
	Madagascar	Ambohibary	Ambohibary	MARS	0.80615	0.63926	0.253526	0.130598	0.0911471	0.876327	0.65
	India	Bhubaneshwar	Southern	ISID	0.789898	0.963768	0.707611	0.760584	1	0.680481	0.78
	Myanmar	Bago	Ayeyarwady delta	MYID	0.887886	0.740877	0.813958	0.666158	0.220402	0.907594	0.8
	Thailand	Nakhon Sawan	Central region	THID	0.667082	0.682964	0.512141	0.566675	0.105065	0.118299	0.42
	Vietnam	Can Tho	Mekong delta	VNID	0.584895	0.674291	0.371946	0.852554	0.021615	0.124302	0.4
	Vietnam	Can Tho	Mekong delta	VNIT	0.574777	0.533399	0.286966	0.721514	0.240839	0.34697	0.46
	Indonesia	Sukamandi	West Java	WJRD	0.543205	0.621212	0.430354	1	0.437765	0.683438	0.62
	Indonesia	Sukamandi	West Java	WJID	0.498637	0.457052	0.374443	0.83	0.220083	0.550064	0.51
	Indonesia	Blora	Central Java	CJRS	0.609627	0.588974	0.407523	0.689931	0.45249	0.771587	0.64
	Indonesia	Blora	Central Java	CJID	0.482492	0.46614	0.310999	0.551945	0.193449	0.61727	0.49
	Indonesia	Perak II	East Java	EJIT	0.532998	0.66094	0.405398	0.819444	0.5249	0.613215	0.58
	Philippines	Central Luzon	Central Luzon	PHID	0.669921	0.498765	0.508408	0.431161	0.04704	0.441606	0.49

## Sheet: Supplementary Fig. 1
Supplementary Figure 1. Crop calendar for each cropping system.
Country	Weather station	Region	Ecosystem	Environment	Wter regime	Cropping system code	Sowing data of the first cycle	Harvesting date of the first cycle	Sowing data of the second cycle	Harvesting date of the second cycle	Sowing data of the third cycle	Harvesting date of the third cycle	Other crops from sowing to harvesting
China	Fujin	North	Lowland	Non-tropical	Irrigated	CNIS	2021-05-15	2021-09-25
USA	Colusa	California	Lowland	Non-tropical	Irrigated	UCIS	2021-05-15	2021-10-15
USA	ASU	South	Lowland	Non-tropical	Irrigated	USIS-I	2021-04-15	2021-08-15
USA	ASU	South	Lowland	Non-tropical	Irrigated	USIS-H	2021-04-15	2021-08-15
Australia	Wagga Wagga	New South Wales	Lowland	Non-tropical	Irrigated	AUIS	2021-10-15	2021-04-01					1-May to 5-Sep (Winter crop)
Uruguay	Treinta y Tres	North, Central and East	Lowland	Non-tropical	Irrigated	URIS	2021-10-15	2021-03-15
Egypt	Cairo	Delta	Lowland	Non-tropical	Irrigated	EGIS	2021-05-15	2021-09-25
China	Jianli	Central	Lowland	Non-tropical	Irrigated	CCIS	2021-06-20	2021-10-15					1-Nov to 1-May (Canola)
Brazil	Santa Maria	South	Lowland	Non-tropical	Irrigated	BSIS	2021-10-15	2021-03-15
India	Modipuram	Indo-Gangetic Plain	Lowland	Non-tropical	Irrigated	IGIS	2021-07-15	2021-11-05					1-Jan to 1-May (Wheat)
China	Yongzhou	Central	Lowland	Non-tropical	Irrigated	CCID	2021-04-05	2021-07-10	2021-07-15	2021-10-25
Bangladesh	Dhaka	North	Lowland	Non-tropical	Irrigated	BAID	2021-02-01	2021-05-10	2021-07-15	2021-11-15
China	Gaoyao	South	Lowland	Non-tropical	Irrigated	CSID	2021-04-11	2021-07-16	2021-08-06	2021-11-16
India	Bhubaneshwar	Southern	Lowland	Tropical	Irrigated	ISID	2021-07-15	2021-11-05	2021-11-15	2021-03-05
Madagascar	Ambohibary	Ambohibary	Lowland	Tropical	Rainfed	MARS	2021-11-15	2021-03-15
Myanmar	Bago	Ayeyarwady delta	Lowland	Tropical	Irrigated	MYID	2021-07-15	2021-11-15	2021-02-05	2021-05-15
Philippines	Central Luzon	Central Luzon	Lowland	Tropical	Irrigated	PHID	2021-01-05	2021-04-15	2021-07-01	2021-10-15
Thailand	Nakhon Sawan	Central region	Lowland	Tropical	Irrigated	THID	2021-05-15	2021-09-15	2021-12-15	2021-04-15
Mali	Segou	Segou	Lowland	Tropical	Irrigated	MEID	2021-03-05	2021-06-10	2021-07-01	2021-10-05
Brazil	Diamantino	North	Upland	Tropical	Rainfed	BNRS	2021-10-15	2021-02-15
Burkina Faso	Fada Ngourma	Cascades	Lowland	Tropical	Rainfed	BFRS	2021-07-15	2021-11-15
Nigeria	Kano	Kano	Lowland	Tropical	Irrigated	NKID	2021-08-01	2021-11-10	2021-01-01	2021-04-10
Mali	Sikasso	Sikasso	Lowland	Tropical	Rainfed	MIRS	2021-07-15	2021-11-15
Vietnam	Can Tho	Mekong delta	Lowland	Tropical	Irrigated	VNIT	2021-01-05	2021-04-20	2021-05-10	2021-08-10	2021-09-05	2021-12-05
Vietnam	Can Tho	Mekong delta	Lowland	Tropical	Irrigated	VNID	2021-03-05	2021-07-05	2021-10-05	2021-02-05
Indonesia	Perak II	East Java	Lowland	Tropical	Irrigated	EJIT	2021-10-06	2021-01-10	2021-02-10	2021-05-09	2021-06-13	2021-09-16
Indonesia	Blora	Central Java	Lowland	Tropical	Rainfed	CJRS	2021-10-15	2021-01-15					1-May to 16-Jun (Maize), 1-Jul to 15-Sep (Soybean)
Indonesia	Blora	Central Java	Lowland	Tropical	Irrigated	CJID	2021-11-05	2021-02-05	2021-03-15	2021-06-15			1-Jul to 5-Oct (Maize)
Indonesia	Sukamandi	West Java	Lowland	Tropical	Rainfed	WJRD	2021-10-05	2021-01-15	2021-04-15	2021-07-15
Indonesia	Sukamandi	West Java	Lowland	Tropical	Irrigated	WJID	2021-10-05	2021-01-15	2021-04-15	2021-07-15
Nigeria	Enugu	Lafia	Lowland	Tropical	Rainfed	NLRS	2021-06-16	2021-10-15
Tanzania	Mwanza	Kahama	Lowland	Tropical	Rainfed	TARS	2021-12-15	2021-05-15

## Sheet: Supplementary Fig. 2
Supplementary Figure 2. Monthly means of solar radiation, maximum and minimum temperatures, and total precipitation in four sites.
Panel	Month	Mean solar radiation, MJ m-2 d-1	Mean maximum temperature, °C	Mean minimum temperature, °C	Total precipitation, mm
Panel A, Sukamandi	Jan	15.4831	30.7472	23.5459	229.947
	Feb	14.7385	30.3667	23.3087	246.971
	Mar	16.9911	31.9087	23.6816	173.312
	Apr	16.5565	32.5571	24.0133	154.629
	May	16.1759	32.6723	24.0133	88.7412
	Jun	15.6129	32.1347	23.2176	62.7118
	Jul	16.8374	31.8962	22.2598	48.9765
	Aug	18.6438	32.6023	22.1055	29.0294
	Sep	19.3916	33.4608	22.8386	50.3059
	Oct	18.7598	33.5778	23.6283	80.0176
	Nov	17.1953	32.739	24.1096	122.959
	Dec	16.1317	31.6732	23.8996	151.635
Panel B, Jianli	Jan	8.24743	8.45499	1.9808	50.5952
	Feb	10.0053	11.331	4.44283	71.981
	Mar	12.8044	16.2676	8.69954	85.5857
	Apr	14.3033	22.4262	14.4624	155.69
	May	17.376	27.037	19.1992	170.619
	Jun	17.5047	30.1094	23.2441	197.443
	Jul	20.0564	32.8774	26.129	190.5
	Aug	18.989	32.2361	25.0192	112.505
	Sep	15.5825	28.7263	20.674	63.1714
	Oct	12.4809	23.6756	15.5479	86.1095
	Nov	9.85861	17.0181	9.43825	74.0619
	Dec	8.64238	11.1528	4.03226	31.8095
Panel C, Jonesboro	Jan	8.6958	8.3685	-2.4442	116.747
	Feb	11.011	10.2538	-0.9608	107.973
	Mar	14.7079	16.1577	3.6512	129.833
	Apr	18.7663	22.4251	9.1052	143.633
	May	20.4764	26.9959	14.4011	150.367
	Jun	22.7538	31.5699	19.2027	97.0667
	Jul	22.5048	32.5661	20.8692	106.207
	Aug	21.1885	32.7619	20.3638	78.9867
	Sep	17.8846	28.8396	15.5679	102.127
	Oct	13.7036	22.7983	8.827	115.647
	Nov	9.8368	15.5373	3.2555	120.573
	Dec	7.7336	9.2126	-1.2086	140.22
Panel D, Diamantino	Jan	21.2347	32.7981	21.8791	320.12
	Feb	21.168	33.0927	21.7389	317.886
	Mar	20.6667	33.6771	21.6807	294.036
	Apr	19.1333	33.9711	21.2547	168.4
	May	18.1009	33.9435	19.4439	31.0619
	Jun	18.016	33.9633	17.4235	14.6738
	Jul	18.5346	32.8392	16.479	20.591
	Aug	21.8456	36.398	17.7426	24.5571
	Sep	22.9094	36.5743	20.1316	65.6524
	Oct	22.7498	35.2773	21.6382	177.668
	Nov	22.2775	33.9471	21.8166	191.143
	Dec	21.3544	32.9084	21.8074	301.649

## Sheet: Supplementary Fig. 3
Supplementary Figure 3. Average rice yield potential or water-limited yield potential for rainfed rice and actual yield for each rice cycle in each cropping system.
Country	Weather station	Region	Environment	Wter regime	Cropping system code	Panel A: Yield potential for the first cycle, Mg ha-1 y-1	Panel A: Yield potential for the second cycle, Mg ha-1 y-1	Panel A: Yield potential for the third cycle, Mg ha-1 y-1	Panel B: Actual yield for the first cycle, Mg ha-1 y-1	Panel B: Actual yield for the second cycle, Mg ha-1 y-1	Panel B: Actual yield for the third cycle, Mg ha-1 y-1
China	Fujin	North	Non-tropical	Irrigated	CNIS	11.9			9.30167
USA	Colusa	California	Non-tropical	Irrigated	UCIS	13.175			9.768
USA	ASU	South	Non-tropical	Irrigated	USIS-I	11.5414			7.48
USA	ASU	South	Non-tropical	Irrigated	USIS-H	12.9264			8.9371
Australia	Wagga Wagga	New South Wales	Non-tropical	Irrigated	AUIS	14.5			10.4333
Uruguay	Treinta y Tres	North, Central and East	Non-tropical	Irrigated	URIS	13.9216			8.9
Egypt	Cairo	Delta	Non-tropical	Irrigated	EGIS	11.9			9.5
China	Jianli	Central	Non-tropical	Irrigated	CCIS	10.3391			8.10673
Brazil	Santa Maria	South	Non-tropical	Irrigated	BSIS	14.84			8.118
India	Modipuram	Indo-Gangetic Plain	Non-tropical	Irrigated	IGIS	9.80768			4.52333
China	Yongzhou	Central	Non-tropical	Irrigated	CCID	8.59015	9.4553		6.17717	7.4962
Bangladesh	Dhaka	North	Non-tropical	Irrigated	BAID	12.0057	6.39154		4.6495	3.3015
China	Gaoyao	South	Non-tropical	Irrigated	CSID	9.57532	8.17273		7.065	6.76033
India	Bhubaneshwar	Southern	Tropical	Irrigated	ISID	8.55722	8.55722		2.77667	4.26333
Madagascar	Ambohibary	Ambohibary	Tropical	Rainfed	MARS	10.2696			4.1
Myanmar	Bago	Ayeyarwady delta	Tropical	Irrigated	MYID	8.6	9.67		3.50133	2.384
Philippines	Central Luzon	Central Luzon	Tropical	Irrigated	PHID	10.36	9.48		5.4745	4.46055
Thailand	Nakhon Sawan	Central region	Tropical	Irrigated	THID	9.24	9.86		4.7645	4.6045
Mali	Segou	Segou	Tropical	Irrigated	MEID	8.6131	9.70238		5.197	5.197
Brazil	Diamantino	North	Tropical	Rainfed	BNRS	9.13871			3.5
Burkina Faso	Fada Ngourma	Cascades	Tropical	Rainfed	BFRS	5.92188			2.3034
Nigeria	Kano	Kano	Tropical	Irrigated	NKID	8.96442	8.96442		4.17667	4.17667
Mali	Sikasso	Sikasso	Tropical	Rainfed	MIRS	7.99135			2.036
Vietnam	Can Tho	Mekong delta	Tropical	Irrigated	VNIT	9.87	8.72	9.97	6.89333	5.31667	4.11667
Vietnam	Can Tho	Mekong delta	Tropical	Irrigated	VNID	10.8	9.24		4.21	7.095
Indonesia	Perak II	East Java	Tropical	Irrigated	EJIT	9.304	9.156	10.808	5.901	5.733	6.00867
Indonesia	Blora	Central Java	Tropical	Rainfed	CJRS	8.53333			4.65656
Indonesia	Blora	Central Java	Tropical	Irrigated	CJID	9.28933	8.888		5.9142	5.7272
Indonesia	Sukamandi	West Java	Tropical	Rainfed	WJRD	8.12667	8.06667		4.9681	4.67002
Indonesia	Sukamandi	West Java	Tropical	Irrigated	WJID	9.31222	9.16667		5.98567	5.62653
Nigeria	Enugu	Lafia	Tropical	Rainfed	NLRS	6.18041			2.035
Tanzania	Mwanza	Kahama	Tropical	Rainfed	TARS	7.14201			2.842

## Sheet: Supplementary Fig. 4
Supplementary Figure 4. Average yield (as percent of potential) and coefficient of variation of yield potential in each cropping system.
Country	Weather station	Region	Environment	Wter regime	Cropping system code	Average yield as percent of potential, %	Coefficient of variation of yield potential, %
Australia	Wagga Wagga	New South Wales	Non-tropical	Irrigated	AUIS	74.5238	3
Bangladesh	Dhaka	North	Non-tropical	Irrigated	BAID	43.2185	5.84463
Burkina Faso	Fada Ngourma	Cascades	Tropical	Rainfed	BFRS	38.8965	26.6506
Brazil	Santa Maria	South	Non-tropical	Irrigated	BSIS	54.7035	6.33134
Brazil	Diamantino	North	Tropical	Rainfed	BNRS	38.2986	5.37092
China	Yongzhou	Central	Non-tropical	Irrigated	CCID	75.7718	8.21988
China	Jianli	Central	Non-tropical	Irrigated	CCIS	78.4083	7.32003
China	Gaoyao	South	Non-tropical	Irrigated	CSID	77.8978	7.42946
China	Fujin	North	Non-tropical	Irrigated	CNIS	78.1653	7.573
Egypt	Cairo	Delta	Non-tropical	Irrigated	EGIS	79.8319	1.35717
Indonesia	Blora	Central Java	Tropical	Irrigated	CJID	64.0435	2.222
Indonesia	Blora	Central Java	Tropical	Rainfed	CJRS	54.5691	4.26377
Indonesia	Sukamandi	West Java	Tropical	Irrigated	WJID	62.8403	5.48829
Indonesia	Sukamandi	West Java	Tropical	Rainfed	WJRD	59.5191	2.81512
Indonesia	Perak II	East Java	Tropical	Irrigated	EJIT	60.2797	3.31742
India	Modipuram	Indo-Gangetic Plain	Non-tropical	Irrigated	IGIS	46.1203	3.70336
India	Bhubaneshwar	Southern	Tropical	Irrigated	ISID	41.1348	4.64905
Madagascar	Ambohibary	Ambohibary	Tropical	Rainfed	MARS	39.9237	2.65289
Mali	Segou	Segou	Tropical	Irrigated	MEID	56.7498	4.74934
Mali	Sikasso	Sikasso	Tropical	Rainfed	MIRS	25.4775	18.2158
Myanmar	Bago	Ayeyarwady delta	Tropical	Irrigated	MYID	33.8325	3.35629
Nigeria	Kano	Kano	Tropical	Irrigated	NKID	46.5916	3.21876
Nigeria	Enugu	Lafia	Tropical	Rainfed	NLRS	32.9266	13.437
Philippines	Central Luzon	Central Luzon	Tropical	Irrigated	PHID	50.0759	3.15984
Thailand	Nakhon Sawan	Central region	Tropical	Irrigated	THID	50.2874	7.32338
Tanzania	Mwanza	Kahama	Tropical	Rainfed	TARS	39.7927	17.1693
USA	ASU	South	Non-tropical	Irrigated	USIS-H	69.1387	1.51393
USA	ASU	South	Non-tropical	Irrigated	USIS-I	64.8102	1.51393
USA	Colusa	California	Non-tropical	Irrigated	UCIS	74.1404	3.81374
Uruguay	Treinta y Tres	North, Central and East	Non-tropical	Irrigated	URIS	61.4058	5.61803
Vietnam	Can Tho	Mekong delta	Tropical	Irrigated	VNID	56.4122	5.57977
Vietnam	Can Tho	Mekong delta	Tropical	Irrigated	VNIT	57.1662	4.52125

## Sheet: Supplementary Fig. 5
Supplementary Figure 5. Average yield (as percent of potential) in each cropping system.
Country	Weather station	Region	Environment	Wter regime	Cropping system code	Average yield as percent of potential, %
Egypt	Cairo	Delta	Non-tropical	Irrigated	EGIS	79.8319
China	Jianli	Central	Non-tropical	Irrigated	CCIS	78.4083
China	Fujin	North	Non-tropical	Irrigated	CNIS	78.1653
China	Gaoyao	South	Non-tropical	Irrigated	CSID	77.8978
China	Yongzhou	Central	Non-tropical	Irrigated	CCID	75.7718
Australia	Wagga Wagga	New South Wales	Non-tropical	Irrigated	AUIS	74.5238
USA	Colusa	California	Non-tropical	Irrigated	UCIS	74.1404
USA	ASU	South	Non-tropical	Irrigated	USIS-H	69.1387
USA	ASU	South	Non-tropical	Irrigated	USIS-I	64.8102
Uruguay	Treinta y Tres	North, Central and East	Non-tropical	Irrigated	URIS	61.4058
Brazil	Santa Maria	South	Non-tropical	Irrigated	BSIS	54.7035
India	Modipuram	Indo-Gangetic Plain	Non-tropical	Irrigated	IGIS	46.1203
Bangladesh	Dhaka	North	Non-tropical	Irrigated	BAID	43.2185
Indonesia	Blora	Central Java	Tropical	Irrigated	CJID	64.0435
Indonesia	Sukamandi	West Java	Tropical	Irrigated	WJID	62.8403
Indonesia	Perak II	East Java	Tropical	Irrigated	EJIT	60.2797
Indonesia	Sukamandi	West Java	Tropical	Rainfed	WJRD	59.5191
Vietnam	Can Tho	Mekong delta	Tropical	Irrigated	VNIT	57.1662
Mali	Segou	Segou	Tropical	Irrigated	MEID	56.7498
Vietnam	Can Tho	Mekong delta	Tropical	Irrigated	VNID	56.4122
Indonesia	Blora	Central Java	Tropical	Rainfed	CJRS	54.5691
Thailand	Nakhon Sawan	Central region	Tropical	Irrigated	THID	50.2874
Philippines	Central Luzon	Central Luzon	Tropical	Irrigated	PHID	50.0759
Nigeria	Kano	Kano	Tropical	Irrigated	NKID	46.5916
India	Bhubaneshwar	Southern	Tropical	Irrigated	ISID	41.1348
Madagascar	Ambohibary	Ambohibary	Tropical	Rainfed	MARS	39.9237
Tanzania	Mwanza	Kahama	Tropical	Rainfed	TARS	39.7927
Burkina Faso	Fada Ngourma	Cascades	Tropical	Rainfed	BFRS	38.8965
Brazil	Diamantino	North	Tropical	Rainfed	BNRS	38.2986
Myanmar	Bago	Ayeyarwady delta	Tropical	Irrigated	MYID	33.8325
Nigeria	Enugu	Lafia	Tropical	Rainfed	NLRS	32.9266
Mali	Sikasso	Sikasso	Tropical	Rainfed	MIRS	25.4775

[truncated: 6 more sheets: Supplementary Fig. 6, Supplementary Fig. 7, Supplementary Fig. 8, Supplementary Fig. 9, Supplementary Fig. 10, Supplementary Fig. 11]
